# Supplementary material for: Variations in Gut Microbiome Are Associated with Prognosis of Hypertriglyceridemia-Associated Acute Pancreatitis
Source: Biomolecules. 2021 May 6;11(5):695. doi: 10.3390/biom11050695 (PMC8148198; doi:10.3390/biom11050695)
Supplement: Supplementary file 1 [file biomolecules-11-00695-s001.zip]

Archive with 1 entries (1 files):
- biomolecules-1199177-supplementary.pdf
